# Supplementary material for: Dominance rank but not body size influences female reproductive success in mountain gorillas
Source: PLoS One. 2020 Jun 3;15(6):e0233235. doi: 10.1371/journal.pone.0233235 (PMC7269200; doi:10.1371/journal.pone.0233235)
Supplement: S1 Table — (XLSX) [file pone.0233235.s002.xlsx]

## Sheet: Body_Size_Rank
Table S4. Body size and dominance rank analysis
female_ID	group_ID	ranks	back	body	age
3	1	0	45.9	64.188	15
15	1	1	47.9	70.81	35
27	1	0.5	49.675	73.2	30
1	2	0.58	50.86	71.6875	21
6	2	0.73	48.9857	70.78	13
8	2	0.6	50.9111	68.65	16
17	2	1	52.1	76.1667	19
23	2	0.57	50.224	75.095	22
25	2	0.13	49.26	78.6571	12
18	3	1	49.425	69.4833	21
31	3	0	45.75	69.5	15
32	3	0.18	49.4111	68.225	22
29	4	1	50	71.0143	16
33	4	0.57	49.9	70.5667	31
9	5	0.01	48.0444	72.08	21
16	5	1	47.2375	71.446	30
22	5	0.23	50.224	75.095	22
12	6	0.03	48.3889	74.95	13
13	6	0.78	51.28	72.4286	25
14	6	0	50.8667	68.5167	12
24	6	1	49.3571	68.6333	23
30	6	0.52	52.04	73.82	15
2	7	0.47	48.976	73.1967	19
4	7	0.74	49.9857	73.1111	31
5	7	0.29	49.17	68.375	15
19	7	0.7	50.2667	72.05	19
20	7	1	49.4429	71.0111	28
21	7	0.64	46.85	69.775	35
26	7	0.81	48.85	70.3	23
28	7	0.47	45	70.1	19
7	8	1	47.46	71.0167	16
10	8	0.17	46.8833	67.58	12
11	8	0	46.6333	70.2667	19
