# Supplementary material for: Dominance rank but not body size influences female reproductive success in mountain gorillas
Source: PLoS One. 2020 Jun 3;15(6):e0233235. doi: 10.1371/journal.pone.0233235 (PMC7269200; doi:10.1371/journal.pone.0233235)
Supplement: S2 Table — (XLSX) [file pone.0233235.s003.xlsx]

## Sheet: Inter-birth_Interval
Table S5. Inter-birth interval analysis
interbirth_interval	rank	back	body	mother_age	parity	sex_of_infant	female_ID	natal_group_ID	same_group_different_group
7.30384	0.209	50.9	71.7	12	multiparous	M	1	1	0
7.25841	0	50	71	10	primiparous	M	15	2	0
7.15618	0.677	49	70.8	12	multiparous	M	4	3	0
7.09091	0	50.9	68.7	10	multiparous	F	5	3	1
7.16549	0	50.9	68.7	13	multiparous	M	5	3	1
7.14283	0.6	51.3	72.4	20	multiparous	F	6	4	1
7.38088	0.519	52	73.8	13	primiparous	M	16	4	1
7.28482	0.679	48.1	66.7	17	multiparous	M	2	5	1
7.24065	0.169	50	73.1	17	multiparous	M	3	5	1
7.17931	0.295	50	73.1	21	multiparous	M	3	5	1
6.96224	0.552	50	73.1	24	multiparous	F	3	5	1
7.24423	0.501	50	73.1	27	multiparous	F	3	5	1
7.1333	1	47.9	70.8	20	multiparous	F	7	5	1
7.01121	1	47.9	70.8	23	multiparous	F	7	5	1
7.19369	0.883	47.2	71.4	19	multiparous	M	8	5	1
7.20192	1	47.2	71.4	27	multiparous	M	8	5	0
7.10824	0.365	50.3	72	14	multiparous	M	9	5	1
7.23056	0.537	50.3	72	17	multiparous	M	9	5	1
7.56008	0.108	49.4	71	18	multiparous	M	10	5	1
7.24351	0.642	49.4	71	23	multiparous	F	10	5	1
7.08757	0.561	46.9	69.8	24	multiparous	F	11	5	1
6.98472	0.082	48.9	70.3	19	multiparous	F	12	5	1
6.98934	0.664	48.9	70.3	22	multiparous	M	12	5	1
7.29506	0	45	70.1	9	primiparous	F	14	5	1
7.374	0	45	70.1	14	multiparous	M	14	5	1
7.0067	0.455	51.3	72.4	13	multiparous	F	6	6	1
7.24922	0.561	51.3	72.4	16	multiparous	M	6	6	0
7.24208	0	48.8	72.5	10	primiparous	F	13	6	1
7.47591	0	48.8	72.5	14	multiparous	M	13	6	0
interbirth_interval is measured in months
mother_age refers to the age of the mother at the birth of the first infant in the interval
parity refers to the parity of the mother at the birth of the first infant in the interval
natal group ID refers to the social group that the first infant in the inter-birth interval was born in
same_group_different_group refers to whether the mother transferred in between the birth of the two infants (1 = no; 0 = yes)
