# Supplementary material for: Dominance rank but not body size influences female reproductive success in mountain gorillas
Source: PLoS One. 2020 Jun 3;15(6):e0233235. doi: 10.1371/journal.pone.0233235 (PMC7269200; doi:10.1371/journal.pone.0233235)
Supplement: S3 Table — (XLSX) [file pone.0233235.s004.xlsx]

## Sheet: Infant_Mortality
Table S6. Infant mortality analysis
status	ranks	back	body	mother_age	parity	group_size	group_type	mother_ID	natal_group_ID	number_of_days
1	0.317	50.9	71.7	10	primiparous	21	multimale	1	1	6
0	0.209	50.9	71.7	12	multiparous	21	multimale	1	1	1096
0	0.326	49.4	68.2	15	multiparous	18	multimale	28	1	1096
0	0	45.9	64.2	11	multiparous	6	one-male	4	2	1096
1	1	47.9	70.8	28	multiparous	7	one-male	12	2	1
0	1	47.9	70.8	30	multiparous	8	one-male	12	2	1096
0	0	49.7	73.2	24	multiparous	8	one-male	22	2	1096
0	0	50	71	10	primiparous	4	one-male	25	3	1096
1	0	50.9	71.7	17	multiparous	7	multimale	1	4	454
1	0	50.9	71.7	19	multiparous	9	multimale	1	4	251
0	0.588	50.9	71.7	21	multiparous	12	multimale	1	4	1096
0	0.677	49	70.8	12	multiparous	12	multimale	7	4	1096
0	0	50.9	68.7	10	multiparous	6	one-male	8	4	1096
0	0	50.9	68.7	13	multiparous	9	multimale	8	4	1096
0	0.357	52.1	76.2	17	multiparous	9	multimale	14	4	1096
1	0.356	50.2	75.1	17	multiparous	7	one-male	19	4	90
1	0.671	50.2	75.1	18	multiparous	7	multimale	19	4	25
1	0.928	50.2	75.1	20	multiparous	9	multimale	19	4	40
0	0.669	49.4	69.5	13	multiparous	11	multimale	15	5	1096
0	0.888	49.4	69.5	17	multiparous	11	multimale	15	5	1096
0	0	45.8	69.5	9	primiparous	10	multimale	27	5	1096
1	1	47.2	71.4	30	multiparous	10	multimale	13	6	823
1	0.026	48.4	75	11	primiparous	14	multimale	10	7	12
0	0.6	51.3	72.4	20	multiparous	9	multimale	11	7	1096
1	0.783	51.3	72.4	24	multiparous	13	multimale	11	7	746
1	1	49.4	68.6	22	multiparous	13	multimale	20	7	757
0	0.519	52	73.8	13	primiparous	10	multimale	26	7	1096
0	0.18	49	73.2	15	multiparous	38	multimale	2	8	1096
0	0.679	48.1	66.7	17	multiparous	35	multimale	3	8	1096
0	0.169	50	73.1	17	multiparous	34	multimale	5	8	1096
0	0.295	50	73.1	21	multiparous	44	multimale	5	8	1096
0	0.552	50	73.1	24	multiparous	37	multimale	5	8	1096
0	0.501	50	73.1	27	multiparous	38	multimale	5	8	1096
0	0.682	50	73.1	31	multiparous	26	multimale	5	8	1096
1	0.074	49.2	68.4	12	multiparous	34	multimale	6	8	15
0	0.165	49.2	68.4	13	multiparous	27	multimale	6	8	1096
0	1	47.9	70.8	20	multiparous	33	multimale	12	8	1096
0	1	47.9	70.8	23	multiparous	38	multimale	12	8	1096
1	0.896	47.9	70.8	26	multiparous	49	multimale	12	8	36
0	0.883	47.2	71.4	19	multiparous	40	multimale	13	8	1096
1	1	47.2	71.4	23	multiparous	35	multimale	13	8	378
1	1	47.2	71.4	25	multiparous	39	multimale	13	8	165
0	1	47.2	71.4	27	multiparous	38	multimale	13	8	1096
0	0.537	50.3	72	17	multiparous	29	multimale	16	8	1096
0	0.108	49.4	71	18	multiparous	41	multimale	17	8	1096
0	0.642	49.4	71	23	multiparous	39	multimale	17	8	1096
0	0.794	49.4	71	27	multiparous	29	multimale	17	8	1096
0	0.561	46.9	69.8	24	multiparous	44	multimale	18	8	1096
1	0.697	46.9	69.8	28	multiparous	34	multimale	18	8	1
1	0.492	46.9	69.8	29	multiparous	39	multimale	18	8	10
1	0.558	46.9	69.8	32	multiparous	34	multimale	18	8	10
1	0.617	46.9	69.8	35	multiparous	26	multimale	18	8	691
0	0.082	48.9	70.3	19	multiparous	38	multimale	21	8	1096
0	0.664	48.9	70.3	22	multiparous	27	multimale	21	8	1096
1	0.52	49.7	73.2	21	multiparous	48	multimale	22	8	50
0	0	45	70.1	9	primiparous	45	multimale	24	8	1096
0	0	45	70.1	14	multiparous	39	multimale	24	8	1096
1	0.479	45	70.1	18	multiparous	28	multimale	24	8	42
0	0.455	51.3	72.4	13	multiparous	21	multimale	11	9	1096
0	0.561	51.3	72.4	16	multiparous	20	multimale	11	9	1096
1	0.471	49.4	68.6	16	multiparous	22	multimale	20	9	2
0	0	48.8	72.5	10	primiparous	19	multimale	23	9	1096
0	0	48.8	72.5	14	multiparous	19	multimale	23	9	1096
1	0	46.9	67.6	11	primiparous	8	multimale	9	10	173
status indicates whether the infant was alive (0) or dead (1) at the time of weaning
number_of_days indicates the number of days which had passed until weaning (1096) or at death (if the infant died before weaning age)
